# Supplementary material for: Diagnosis- and Prognosis-Related Gene Alterations in BCR::ABL1-Negative Myeloproliferative Neoplasms
Source: Int J Mol Sci. 2023 Aug 21;24(16):13008. doi: 10.3390/ijms241613008 (PMC10455804; doi:10.3390/ijms241613008)
Supplement: Supplementary file 1 [file ijms-24-13008-s001.zip]

Archive with 1 entries (1 files):
- ijms-2555672-supplementary.pdf
